# Supplementary material for: The Acute Effects of Leptin on the Contractility of Isolated Rat Atrial and Ventricular Cardiomyocytes
Source: Int J Mol Sci. 2022 Jul 28;23(15):8356. doi: 10.3390/ijms23158356 (PMC9369024; doi:10.3390/ijms23158356)
Supplement: Supplementary file 1 [file ijms-23-08356-s001.zip]

Archive with 1 entries (1 files):
- ijms-1828626-supplementary.pdf
